# Supplementary material for: Enrichment of Human Dermal Stem Cells from Primary Cell Cultures through the Elimination of Fibroblasts
Source: Cells. 2023 Mar 21;12(6):949. doi: 10.3390/cells12060949 (PMC10047019; doi:10.3390/cells12060949)
Supplement: Supplementary file 1 [file cells-12-00949-s001.zip]

Archive with 1 entries (1 files):
- cells-2203041-supplementary.pdf
